# Supplementary material for: Efficacy of Donated Milk in Early Nutrition of Preterm Infants: A Meta-Analysis
Source: Nutrients. 2022 Apr 21;14(9):1724. doi: 10.3390/nu14091724 (PMC9105142; doi:10.3390/nu14091724)
Supplement: Supplementary file 1 [file nutrients-14-01724-s001.zip]

Archive with 1 entries (1 files):
- nutrients-1669021-supplementary.pdf
